# Supplementary material for: Evaluation of a Partial Genome Screening of Two Asthma Susceptibility Regions Using Bayesian Network Based Bayesian Multilevel Analysis of Relevance
Source: PLoS One. 2012 Mar 14;7(3):e33573. doi: 10.1371/journal.pone.0033573 (PMC3303848; doi:10.1371/journal.pone.0033573)
Supplement: Table S1 — Information on the examined SNPs. (XLS) [file pone.0033573.s005.xls]

## Sheet: Munka1
Table S1. Information on the examined SNPs
SNP	Alleles (1/2) a	Chromosome	Position b	Gene	Function c	Excluded SNPs d
rs3751464	C/T	chr14	52117892	FRMD6	promoter
rs735265	C/T	chr14	52120264	FRMD6	intron	*
rs17666653	C/T	chr14	52122477	FRMD6	intron
rs17666689	C/T	chr14	52122619	FRMD6	intron
rs941703	C/T	chr14	52124421	FRMD6	intron	*
rs9671722	G/A	chr14	52127059	FRMD6	intron
rs10141001	G/A	chr14	52132201	FRMD6	intron
rs2277495	C/T	chr14	52186966	FRMD6	T398T
rs2277494	T/C	chr14	52186972	FRMD6	P400P
rs7150275	A/G	chr14	52195290	FRMD6	3' untranslated
rs7149810	A/G	chr14	52195320	FRMD6	3' untranslated
rs12895034	T/C	chr14	52344768	GNG2	intron
rs1953861	G/A	chr14	52345317	GNG2	intron
rs12889199	A/G	chr14	52346962	GNG2	intron
rs3825596	C/T	chr14	52434883	GNG2	3' untranslated
rs1051069	C/T	chr14	52478315	C14orf166	Downstream
rs946615	G/A	chr14	52481917	NID2	R1035R
rs2273431	T/C	chr14	52496407	NID2	E753E
rs3742536	C/T	chr14	52507429	NID2	S656P
rs3818186	T/C	chr14	52509501	NID2	E526E
rs1874569	G/A	chr14	52519555	NID2	intron
rs2101919	A/G	chr14	52520368	NID2	G453D
rs984050	T/C	chr14	52535415	NID2	intron	*
rs2357311	T/C	chr14	52536159	NID2	Promoter	*
rs1497082	G/A	chr14	52536512	NID2	Promoter	*
rs4901200	A/G	chr14	52584357	-	locus
rs803012	T/C	chr14	52732723	PTGDR	promoter
rs11157906	A/G	chr14	52733030	PTGDR	promoter	*
rs708486	T/C	chr14	52740971	PTGDR	intron
rs17125273	G/A	chr14	52741646	PTGDR	R348R
rs17831675	G/A	chr14	52742151	PTGDR	3' untranslated
rs17831682	T/C	chr14	52742180	PTGDR	3' untranslated
rs1254602	A/G	chr14	52779333	PTGER2	promoter	**
rs1254601	T/C	chr14	52779545	PTGER2	promoter
rs1254600	C/T	chr14	52780453	PTGER2	promoter
rs1254595	A/G	chr14	52787934	PTGER2	intron	*
rs12587410	C/T	chr14	52790535	PTGER2	intron
rs708498	G/A	chr14	52792500	PTGER2	intron
rs708502	G/A	chr14	52794234	PTGER2	3' untranslated
rs17197	T/C	chr14	52794381	PTGER2	3' untranslated
rs1565970	A/G	chr14	52898076	TXNDC16	3' untranslated
rs762063	A/G	chr14	53098902	ERO1L	Downstream
rs8013756	G/A	chr14	53107682	ERO1L	Downstream
rs4898762	C/T	chr14	53110384	ERO1L	intron	*
rs8004624	G/A	chr14	53197711	STYX	intron
rs6572868	T/C	chr14	53325090	FERMT2	3' untranslated
rs17694496	T/C	chr14	53331679	FERMT2	intron
rs2357947	A/G	chr14	53345378	FERMT2	Y294Y
rs17126074	T/C	chr14	53510734	DDHD1	3' near gene
rs7145029	C/T	chr14	53516409	DDHD1	intron
rs17563	C/T	chr14	54417522	BMP4,LOC100286880	A151V	*
rs1957844	T/C	chr14	54458078	-	-
rs2235961	A/G	chr14	54863577	CDKN3	promoter	*
rs1803843	T/C	chr14	54884593	CDKN3	S156F	**
rs10151361	C/T	chr14	54895766	CNIH	intron	*
rs17127595	G/A	chr14	54945681	GMFB	intron
rs17127622	G/A	chr14	54996630	CGRRF1	intron
rs3742558	C/T	chr14	55034879	LOC645602,SAMD4A	intron	*
rs1307289	A/G	chr14	55042615	SAMD4A	intron
rs11431	T/C	chr14	55255673	SAMD4A	3' untranslated
rs841	C/T	chr14	55310492	GCH1	Intron	*
rs10143089	T/C	chr14	55315675	GCH1	intron	*
rs17253619	T/C	chr14	55411744	WDHD1	intron
rs11846854	A/G	chr14	55493025	SOCS4	Promoter	**
rs1209087	A/G	chr14	55493220	SOCS4	Promoter
rs1187878	G/A	chr14	55493350	SOCS4	Promoter	*
rs1201378	G/A	chr14	55493408	SOCS4	Promoter
rs17128136	G/A	chr14	55510110	SOCS4	P116P
rs2340943	C/T	chr14	55518007	MAPK1IP1L	promoter	*
rs2251366	T/C	chr14	55518156	MAPK1IP1L	promoter	*
rs2075598	C/T	chr14	55604353	LGALS3	intron
rs10148371	G/A	chr14	55609418	LGALS3	5' untranslated	**
rs10498475	C/T	chr14	55612480	LGALS3	3' near gene
rs11622740	G/A	chr14	55617844	LGALS3	Downstream
rs10144326	A/G	chr14	55643908	DLGAP5	F307F	*
rs2274271	G/A	chr14	55655692	DLGAP5	G69E	*
rs3759666	G/A	chr14	55658259	DLGAP5	5' untranslated
rs7935186	C/T	chr11	59748663	-	intron
rs563748	T/C	chr11	59766499	-	intron
rs1144744	T/C	chr11	59798348	PLAC1L	Promoter	*
rs2276044	A/G	chr11	59814287	PLAC1L	intron	*
rs528823	C/T	chr11	59837097	MS4A3	T188T
rs569108	T/C	chr11	59863104	MS4A2	E237G
rs540170	G/A	chr11	59880038	-	-
rs646924	C/T	chr11	59950417	MS4A6A	Intron	***
rs607639	G/A	chr11	59978172	MS4A4E	-	*
rs7127662	C/T	chr11	60013117	-	-
rs11230221	C/T	chr11	60035236	-	-	*
rs10750931	A/G	chr11	60059810	MS4A4A	K52E
rs12792791	G/A	chr11	60082497	MS4A4A	Downstream
rs2304934	T/C	chr11	60102396	MS4A6E	T10A	*
rs10792269	A/G	chr11	60117126	MS4A6E	Downstream
rs3829247	C/T	chr11	60138201	MS4A7	Promoter
rs2233253	T/C	chr11	60157166	MS4A7	intron	*
rs4939353	G/A	chr11	60173554	MS4A14	intron
rs11230311	T/C	chr11	60197765	MS4A5	intron	***
rs1941030	T/C	chr11	60225758	MS4A1	intron
rs7925087	C/T	chr11	60250397	MS4A12	Promoter
rs2298553	C/T	chr11	60265002	MS4A12	Q71X
rs2298559	T/C	chr11	60274640	MS4A12	3' untranslated
rs2847204	C/T	chr11	60326521	-	-
rs4939426	C/T	chr11	60375128	C11orf64	Promoter
rs1552474	T/C	chr11	60388078	C11orf64	Intron	*
rs586571	G/A	chr11	60454333	C11orf64	Intron	*
rs1567083	G/A	chr11	60473821	MS4A8B	intron
rs4939452	C/T	chr11	60537578	MS4A15	intron	***
rs751026	C/T	chr11	60561613	MS4A10	intron
rs12419635	C/T	chr11	60565921	MS4A10	P219L
rs6591625	A/G	chr11	60566362	MS4A10	intron	**
rs7935803	C/T	chr11	60566458	MS4A10	intron
rs1032936	T/C	chr11	60566750	MS4A10	intron
rs488483	C/T	chr11	60592227	-	-
rs2074422	T/C	chr11	60609972	CCDC86	P126P
rs493176	T/C	chr11	60617942	GPR44	Downstream	*
rs7167	T/C	chr11	60618134	GPR44	Downstream
rs545659	G/A	chr11	60619657	GPR44	3' untranslated
rs12807053	T/C	chr11	60620267	GPR44	D309G	*
rs2467642	C/T	chr11	60620585	GPR44	V203A	*
rs514524	T/C	chr11	60645214	ZP1	Downstream	***
rs3763840	C/T	chr11	60666341	PRPF19	S348S
rs7928208	A/G	chr11	60667907	PRPF19	intron
rs555835	C/T	chr11	60689445	TMEM109	P179P
rs3794042	A/G	chr11	60696884	TMEM132A	intron
rs525574	T/C	chr11	60703260	TMEM132A	intron	*
rs2469887	G/A	chr11	60704213	TMEM132A	A969V	*
rs12422200	C/T	chr11	60728850	SLC15A3	Promoter
rs2905506	C/T	chr11	60750048	CD6	intron
rs2237997	T/C	chr11	60772090	CD6	intron
rs954237	C/T	chr11	62064715	SCGB1D4	intron
rs2513081	T/C	chr11	62092267	-	-
rs2302360	A/G	chr11	62158068	ASRGL1	intron
rs3741240	G/A	chr11	62186542	SCGB1A1	5' untranslated
rs2259606	T/C	chr11	62201131	AHNAK	3' untranslated	***
rs7118247	T/C	chr11	62213758	AHNAK	intron
rs2513044	C/T	chr11	62237317	AHNAK	intron
rs11827029	C/T	chr11	62255617	AHNAK	intron
rs11231128	A/G	chr11	62290719	AHNAK	S3724P
rs2509961	A/G	chr11	62310909	AHNAK	intron	*
rs7941395	A/G	chr11	67347417	GSTP1	Promoter
rs1695	A/G	chr11	67352689	GSTP1	I105V
rs1138272	C/T	chr11	67353579	GSTP1	A114V
rs1871043	A/G	chr11	67374581	NDUFV1	intron	*
rs3765088	T/C	chr11	67399970	TBX10	intron	*
rs1993839	A/G	chr11	67406829	TBX10	intron
rs2509712	A/G	chr11	67408090	TBX10	Promoter
a Alleles on the forward strand; 1, frequent allele; 2, rare allele
b Position according to NCBI Genome Build 37.1
c Function according to CHIP Bioinformatics Tools, http://snpper.chip.org/
d Reason for exclusion: *: unsuccessful genotyping (>10% of the genotype data are missing); **: constant values, MAF=0; ***: significant deviaton from HWE in the controls
